# Supplementary material for: Human alveolar echinococcosis in Slovakia: Epidemiology and genetic diversity of Echinococcus multilocularis, 2000–2023
Source: PLoS Negl Trop Dis. 2024 Jan 10;18(1):e0011876. doi: 10.1371/journal.pntd.0011876 (PMC10805277; doi:10.1371/journal.pntd.0011876)
Supplement: S1 Table — (XLSX) [file pntd.0011876.s001.xlsx]

## Sheet: Summary
S1 Table. Data on human patients with alveolar echinococcosis diagnosed in Slovakia, January 2000 – October 2023.
No.	Isolate	Year of diagnosis	Age	Age category	Gender	Metacestode localization	Locality	District	Region
1		2000	69	61 - 70	F	Liver	Kláštor pod Znievom	MT	ZA
2		2000	71	71 - 80	F	Liver	Turček	TT	ZA
3		2004	63	61 - 70	M		Lehôtka pri Brezne	ZH	BB
4		2004	77	71 - 80	M		Martin	MT	ZA
5		2005	31	31 - 40	F		Klieština	PB	TN
6		2006	14	≤ 20	F		Bardejov	BJ	PO
7		2006	56	51 - 60	F	Liver	Prešov	PO	PO
8		2007	50	41 - 50	F	Liver
9		2007	70	61 - 70	F		Žilina	ZA	ZA
10		2007	70	61 - 70	M		Ružomberok	RK	ZA
11		2007	40	31 - 40	F		Košice	KE	KE
12		2008	52	51 - 60	M	Liver, kidney	Poprad	PP	PO
13		2008	58	51 - 60	M		Uhrovec	BN	TN
14		2009	68	61 - 70	F		Uzovský Šalgov	SB	PO
15		2010	54	51 - 60	F		Martin	MT	ZA
16	SK17	2010	26	21 - 30	F	Liver, spleen, lymph node	Batizovce	PP	PO
17		2010	30	21 - 30	F		Stará Ľubovňa	SL	PO
18		2011	65	61 - 70	M		Dolný Kubín	DK	ZA
19		2011	59	51 - 60	F	Liver	Martin	MT	ZA
20		2011	63	61 - 70	M		Prešov	PO	PO
21	SK18	2012	19	≤ 20	M	Liver, lungs	Žilina	ZA	ZA
22		2012	8	≤ 20	M	Femur	Kamenica	SB	PO
23		2012	60	51 - 60	M		Martin	MT	ZA
24		2012	31	31 - 40	M		Ružomberok	RK	ZA
25		2012	64	61 - 70	M		Prešov	PO	PO
26		2012	35	31 - 40	M	Liver	Veľký Horeš	TV	KE
27		2012	59	51 - 60	F	Liver	Svidník	SV	PO
28		2012	60	51 - 60	F		Martin	MT	ZA
29		2012	30	21 - 30	M		Kamenná Poruba	ZA	ZA
30		2013	71	71 - 80	M	Liver	Diviaky nad Nitricou	PD	TN
31	SK16	2013	61	61 - 70	M	Liver, lungs	Hlísno	TS	ZA
32		2013	71	71 - 80	F		Martin	MT	ZA
33		2013	6	≤ 20	F	Liver	Jovice	RV	KE
34	SK9	2013	77	71 - 80	M	Liver
35	SK20	2013	51	51 - 60	F	Liver	Považská Bystrica	PB	TN
36		2013	65	61 - 70	F		Pružina	PB	TN
37		2013	42	41 - 50	F		Pucov	DK	ZA
38		2013	64	61 - 70	F		Tvrdošín	TS	ZA
39		2014	42	41 - 50	F	Liver
40		2014	63	61 - 70	M	Liver, lungs	Hrnčiarovce nad Parnou	TT	TT
41	SK15	2014	51	51 - 60	M		Nižné Ružbachy	SL	PO
42		2014	55	51 - 60	F		Nitra	NT	NT
43		2014	58	51 - 60	M	Liver, abdominal cavity	Zvolen	ZV	ZV
44		2014	37	31 - 40	M
45		2014	59	51 - 60	F	Liver	Liptovský Mikuláš	LM	PO
46		2015	50	41 - 50	F	Liver	Oravská Lesná	NO	ZA
47	SK12	2015	14	≤ 20	M	Liver	Trstná	TS	ZA
48	SK13	2015	17	≤ 20	F	Liver	Nižná	TS	ZY
49	SK6	2015	48	41 - 50	F	Liver
50		2015	52	51 - 60	F	Liver
51		2015	64	61 - 70	M
52		2015	63	61 - 70	F		Pohronský Ruskov	LV	NT
53		2015	68	61 - 70	F		Spišské Vlachy	SN	KE
54		2015	23	21 - 30	M		Medzibrodie nad Oravou	DK	ZA
55	SK14	2015	75	71 - 80	F	Liver	Snina	SV	PO
56	SK19	2015	80	71 - 80	F	Liver	Podvysoká	CA	ZA
57		2015	79	71 - 80	M	Liver	Lednické Rovné	PU	TN
58		2015	61	61 - 70	F	Liver
59		2016	52	51 - 60	F	Liver
60		2016	54	51 - 60	F	Liver	Martin	MT	ZA
61		2016	54	51 - 60	M	Liver	Kostelec	PB	TN
62	SK11	2016	44	41 - 50	M	Liver	Pohronský Ruskov	LV	NT
63		2016	80	71 - 80	M	Liver	Košice	KE	KE
64		2016	60	51 - 60	F	Liver
65		2016	28	21 - 30	M	Liver	Nitra	NT	NT
66	SK10	2016	51	51 - 60	F	Liver, lumbar region	Nová Baňa	ZC	BB
67	SK5	2016	18	≤ 20	F	Liver	Brezovice	SB	PO
68		2016	77	71 - 80	F
69		2016	58	51 - 60	M
70		2017	48	41 - 50	M	Liver
71		2017	61	61 - 70	M	Liver
72		2017	51	51 - 60	F	Liver
73		2017	70	61 - 70	M	Liver	Prešov	PO	PO
74		2017	65	61 - 70	M	Liver
75	SK8	2017	60	51 - 60	M
76		2017	48	41 - 50	M
77		2017	37	31 - 40	M	Liver	Žehra	SN	KE
78		2017	71	71 - 80	F		Tvrdošín	TS	ZA
79		2017	74	71 - 80	F		Veľké Pole	ZC	BB
80		2017	49	41 - 50	F	Liver, adrenal gland	Kežmarok	KK	PO
81	SK7	2017	23	21 - 30	M	Liver	Slovenské kľačany	VK	BB
82		2017	33	31 - 40	M		Sabinov	SB	PO
83		2017	76	71 - 80	M	Liver	Tlmače	LV	NT
84		2017	58	51 - 60	F	Liver	Smokovec	PP	PO
85		2018	61	61 - 70	M	Liver
86		2018	44	41 - 50	F	Liver
87		2018	71	71 - 80	F	Liver
88		2018	55	51 - 60	M	Liver
89		2018	69	61 - 70	F	Liver	Tvrdošín	TS	ZA
90		2018	51	51 - 60	F	Liver
91		2018	67	61 - 70	M	Liver
92	SK4	2018	54	51 - 60	F	Liver	Bardejov	BJ	PO
93		2018	39	31 - 40	F	Liver	Lutila	ZH	BB
94		2018	23	21 - 30	M		Bardejov	BJ	PO
95		2018	57	51 - 60	F		Kežmarok	KK	PO
96		2019	55	51 - 60	F	Liver
97		2019	69	61 - 70	F	Liver
98		2019	42	41 - 50	F	Liver
99		2019	74	71 - 80	F	Liver	Nový Tekov	LV	NT
100		2019	59	51 - 60	M	Liver
101	SK3	2019	36	31 - 40	F	Liver	Hriňová	DT	BB
102		2019	80	71 - 80	F	Liver
103		2019	30	21 - 30	F		Lipany	PO	PO
104		2019	62	61 - 70	F		Šiba	BJ	PO
105		2019	69	61 - 70	M		Raslavice	BJ	PO
106		2020	40	31 - 40	F	Liver
107		2020	65	61 - 70	F	Liver
108	SK1	2020	54	51 - 60	M	Liver
109	SK2	2020	75	71 - 80	M	Brain, liver	Bratislava	BA	BA
110		2020	61	61 - 70	F	Liver	Zlaté Moravce	ZM	NT
111		2020	20	≤ 20	F	Liver
112		2020	55	51 - 60	F		Liesek	TS	ZA
113		2020	66	61 - 70	M		Kežmarok	KK	PO
114		2021	55	51 - 60	F	Liver
115		2021	35	31 - 40	M	Liver
116		2021	47	41 - 50	F	Liver
117		2021	67	61 - 70	M	Liver
118		2021	21	21 - 30	F	Liver	Jurské	KK	PO
119	SK21	2021	52	51 - 60	M	Liver	Senica	SE	TT
120		2021	64	61 - 70	F	Liver	Kvačany	LM	PO
121		2021	67	61 - 70	M	Liver, retroperitoneum	Mestisko	SV	PO
122		2021	39	31 - 40	F	Liver	Námestovo	NO	ZA
123		2021	77	71 - 80	F	Liver	Brusnica	ST	PO
124		2021	39	31 - 40	M		Huncovce	KK	PO
125		2021	72	71 - 80	F		Stropkov	ST	PO
126		2022	61	61 - 70	F	Liver
127		2022	25	21 - 30	M	Liver
128		2022	74	71 - 80	M	Liver	Bratislava	BA	BA
129		2022	42	41 - 50	F	Liver
130		2022	41	41 - 50	M	Liver	Trnava	TT	TT
131		2022	41	41 - 50	F		Banská Bystrica	BB	BB
132		2022	40	31 - 40	M		Trnava	TT	TT
133		2023	29	21 - 30	M	Liver, lungs
134		2023	64	61 - 70	M	Liver	Spišská Stará Ves	KK	Po
135		2023	45	41 - 50	M	Liver	Kežmarok	KK	PO
136		2023	36	31 - 40	F		Poprad	PP	PO
137		2023	72	71 - 80	M	Liver
