# Supplementary material for: Human alveolar echinococcosis in Slovakia: Epidemiology and genetic diversity of Echinococcus multilocularis, 2000–2023
Source: PLoS Negl Trop Dis. 2024 Jan 10;18(1):e0011876. doi: 10.1371/journal.pntd.0011876 (PMC10805277; doi:10.1371/journal.pntd.0011876)
Supplement: S2 Table — (XLSX) [file pntd.0011876.s002.xlsx]

## Sheet: Hárok1
S2 Table. Data on incidence of human alveolar echinococcosis and prevalence of Echinococcus multilocularis in red foxes in different districts of Slovakia.
District	Region	No. of human cases	No. of infected foxes	No. of negative foxes	No. of examined foxes	Human population
Bratislava	Bratislava	2	5	67	72	428672
Malacky	Bratislava	0	8	33	41	64354
Pezinok	Bratislava	0	6	68	74	54164
Senec	Bratislava	0	1	17	18	51825
	BA		20	185	205
Trnava	Trnava	3	15	57	72	127125
Dunajská Streda	Trnava	0	4	46	50	112384
Galanta	Trnava	0	5	52	57	94533
Hlohovec	Trnava	0	4	14	18	45351
Piešťany	Trnava	0	0	25	25	63928
Senica	Trnava	1	6	25	31	60891
Skalica	Trnava	0	3	13	16	46791
	TT		37	232	269
Trenčín	Trenčín	0	19	17	36	112767
Bánovce nad Bebravou	Trenčín	1	5	3	8	38640
Ilava	Trenčín	0	23	16	39	62040
Myjava	Trenčín	0	4	19	23	29243
Nové Mesto nad Váhom	Trenčín	0	21	39	60	63530
Partizánske	Trenčín	0	0	3	3	48005
Považská Bystrica	Trenčín	4	5	10	15	65150
Prievidza	Trenčín	1	5	13	18	140444
Púchov	Trenčín	1	26	30	56	45761
	TN		108	150	258
Nitra	Nitra	2	16	63	79	163540
Komárno	Nitra	0	34	95	129	108556
Levice	Nitra	1	46	84	130	120021
Nové Zámky	Nitra	2	9	24	33	149594
Šaľa	Nitra	0	1	27	28	54000
Topoľčany	Nitra	0	5	35	40	74089
Zlaté Moravce	Nitra	0	4	11	15	43622
	NR		115	339	454
Žilina	Žilina	3	27	41	68	156361
Bytča	Žilina	0	16	12	28	30788
Čadca	Žilina	1	19	68	87	92843
Dolný Kubín	Žilina	3	29	24	53	39364
Kysucké Nové Mesto	Žilina	0	2	8	10	33778
Liptovský Mikuláš	Žilina	1	71	58	129	73984
Martin	Žilina	7	43	18	61	97913
Námestovo	Žilina	4	8	6	14	56053
Ružomberok	Žilina	2	43	27	70	59420
Turčianske Teplice	Žilina	0	8	10	18	16866
Tvrdošín	Žilina	6	12	8	20	35062
	ZA		278	280	558
Banská Bystrica	Banská Bystrica	1	28	30	58	111984
Banská Štiavnica	Banská Bystrica	0	6	20	26	17151
Brezno	Banská Bystrica	0	6	19	25	65909
Detva	Banská Bystrica	0	3	12	15	72837
Krupina	Banská Bystrica	2	11	21	32	33514
Lučenec	Banská Bystrica	0	19	48	67	22885
Poltár	Banská Bystrica	1	9	35	44	23666
Revúca	Banská Bystrica	0	17	70	87	40918
Rimavská Sobota	Banská Bystrica	0	37	112	149	83124
Veľký Krtíš	Banská Bystrica	1	27	37	64	46741
Zvolen	Banská Bystrica	2	14	16	30	67633
Žarnovica	Banská Bystrica	1	7	36	43	27634
Žiar nad Hronom	Banská Bystrica	2	24	37	61	48125
	BB		208	493	701
Košice	Košice	3	3	21	24	236093
Košice okolie	Košice	0	22	75	97	106999
Gelnica	Košice	0	15	104	119	30841
Michalovce	Košice	0	13	77	90	109121
Rožňava	Košice	1	23	111	134	61887
Sobrance	Košice	0	4	27	31	23776
Spišská Nová Ves	Košice	0	35	87	122	93516
Trebišov	Košice	1	44	146	190	103779
	KE		159	648	807
Prešov	Prešov	7	112	129	241	161752
Bardejov	Prešov	4	35	42	77	75793
Humenné	Prešov	0	38	70	108	64845
Kežmarok	Prešov	6	25	33	58	63231
Levoča	Prešov	2	12	21	33	31880
Medzilaborce	Prešov	0	11	17	28	12668
Poprad	Prešov	5	21	38	59	104348
Sabinov	Prešov	3	23	31	54	54067
Snina	Prešov	1	28	84	112	39633
Stará Ľubovňa	Prešov	3	24	38	62	50684
Stropkov	Prešov	1	18	21	39	21027
Svidník	Prešov	2	42	52	94	33506
Vranov nad Topľou	Prešov	1	54	109	163	76504
	PO		443	685	1128
SR			1368	2512	3880
