# Supplementary material for: Human alveolar echinococcosis in Slovakia: Epidemiology and genetic diversity of Echinococcus multilocularis, 2000–2023
Source: PLoS Negl Trop Dis. 2024 Jan 10;18(1):e0011876. doi: 10.1371/journal.pntd.0011876 (PMC10805277; doi:10.1371/journal.pntd.0011876)
Supplement: S3 Table — (XLSX) [file pntd.0011876.s003.xlsx]

## Sheet: Hárok1
S3 Table. Records of Echinococcus multilocularis corresponding to European haplogroups E1/E2, E3/E4 and E5.
	E1/E2 haplogroup	E3/E4 haplogroup	E5 haplogroup
	Austria (1): E1	France (1): E3	Poland (9): E5-like
Isolate code (n)	AUT (1)	FRA (1)	EmPL3 (4); 1341 G/A (nad2)
GB number (gene)	AB461395 (cob), AB461403 (nad2), AB461412 (cox1)	AB461396 (cob), AB461404 (nad2), AB461413 (cox1)	KY205664 (cob), KY205694 (nad2), KY205679 (cox1)
Reference	[1]	[1]	[3]
	France (4): E2	France (5): E4	EmPL11 (1); 1341 G/A (nad2)
	FRA (4)	FRA (5)	KY205675 (cob), KY205705 (nad2), KY205690 (cox1)
	AB461395 (cob), AB461403 (nad2), AB461414 (cox1)	AB461395 (cob), AB461404 (nad2), AB461414 (cox1)	[3]
	[1]	[1]
			EmPL14 (3); 1341 G/A (nad2), 1688 A/G (cox1)
	Germany (1): E2	Belgium (2): E4	KY205666 (cob), KY205696 (nad2), KY205681 (cox1)
	GER (1)	BEL (1)	[3]
	AB461395 (cob), AB461403 (nad2), AB461414 (cox1)	AB461395 (cob), AB461404 (nad2), AB461414 (cox1)
	[1]	[1]	EmPL5 (1); 249 C/T (cob), 1341 G/A (nad2)
			KY205672 (cob), KY205702 (nad2), KY205687 (cox1)
	Switzerland (2): E2	Germany (1): E3/E4	[3]
	CH11 (1)	E.m._Dog_Germany (1)
	MT429273 (cob), MT429277 (nad2), MT461410 (cox1)	MK609520 (nad2)	Slovakia (10): E5
	[2]	[4]	SK (10)
			AB461397 (cob), AB461405 (nad2), AB461414 (cox1)
	CH22 (1)	Germany (4): E3	[1]
	MT429274 (cob), MT429278 (nad2), MT461411 (cox1)	G1 (4)
	[2]	JF747248 (cox1)	Slovakia (12): E5 (10), E5-like (2)
		[5]	SK1 (1), SK3 (1), SK6 (1), SK10-11 (2), SK13 (1), SK16 (1), SK18-20 (3); E5
	Poland (7): E2-like (5), E1/E2 (2)		OP277489 (cob), OP277509 (nad2), OP225402 (cox1)
	EmPL12 (4); E2-like; 648 G/A (cob), 1341 G/A (nad2)	Estonia (9): E4 (4), E4-like (5)	This study
	KY205673 (cob), KY205703 (nad2), KY205688 (cox1)	EST1 (4)
	[3]	KT001421 (cob), KT001425 (nad2), KT001423 (cox1)	SK4 (1), SK14 (1); E5-like; 1688 A/G (cox1)
		[6]	OP277490 (cob), OP277510 (nad2), OP225555 (cox1)
	EmPL8 (1); E2-like; 1341 G/A (nad2), 1643 G/A (cox1)		This study
	KY205669 (cob), KY205699 (nad2), KY205684 (cox1)	EST2 (5); E4-like; 840 T/C (nad2), 951 T/C (nad2)
	[3]	KT001422 (cob), KT001426 (nad2), KT001424 (cox1)
		[6]
	EmPL13 (2): E1/E2; 1341 G/A vs. E1/E2 (nad2), 1507 C/T vs. E1 (nad2), 1525 G/T vs. E2 (nad2)
	KY205674 (cob), KY205704 (nad2), KY205689 (cox1)	Latvia (1): E3-like
	[3]	L1 (1); 2313 T/C (cox1)
		[7]
	Slovakia (1): E1/E2
	SK2 (1)	Poland (51): E4-like
	OP2777488 (cob), OP277508 (nad2)	EmPL1 (29); 1341 G/A (nad2)
	This study	KY205662 (cob), KY205692 (nad2), KY205677 (cox1)
		[3]
		EmPL4 (14); 1341 G/A (nad2)
		KY205675 (cob), KY205705 (nad2), KY205690 (cox1)
		[3]
		EmPL10 (4); 1341 G/A (nad2)
		KY205671 (cob), KY205701 (nad2), KY205686 (cox1)
		[3]
		EmPL2 (1); 1341 G/A (nad2)
		KY205663 (cob), KY205693 (nad2), KY205678 (cox1)
		[3]
		EmPL6 (1); 1341 G/A (nad2)
		KY205667 (cob), KY205697 (nad2), KY205682 (cox1)
		[3]
		EmPL7 (1); 1341 G/A (nad2)
		KY205668 (cob), KY205698 (nad2), KY205683 (cox1)
		[3]
		EmPL15 (1); 1341 G/A (nad2)
		KY205676 (cob), KY205706 (nad2), KY205691 (cox1)
		[3]
		Slovakia (4): E4
		SK5 (1), SK7 (1), SK8 (1), SK15 (1)
		OP277491 (cob), OP277511 (nad2), OP225555 (cox1)
		This study
References
1. Nakao M, Yokoyama N, Sako Y, Fukunaga M, Ito A. The complete mitochondrial DNA sequence of the cestode Echinococcus multilocularis (Cyclophyllidea: Taeniidae). Mitochondrion 2002; 1(6):497–509.
2. Laurimäe T, Kronenberg PA, Alvarez Rojas CA, Ramp TW, Eckert J, Deplazes P. Long-term (35 years) cryopreservation of Echinococcus multilocularis metacestodes. Parasitology 2020; 147(9):1048–54.
3. Karamon J, Stojecki K, Samorek-Pierog M, Bilska-Zajac E, Rozycki M, Chmurzynska E, et al. Genetic diversity of Echinococcus multilocularis in red foxes in Poland: the first report of a haplotype of probable Asian origin. Folia Parasitol. 2017; 64:007.
4. Delling C, Böttcher D, Cabrera-García IA, Kiefer I, Helm C, Daugschies A, et al. Clinical, pathological and parasitological examinations of a German spaniel with alveolar echinococcosis, Germany, 2018. Vet Parasitol Reg Stud Reports. 2020; 20:100403.
5. Šnábel V, Sréter T, Gottstein B, Gawor J, Romig T, Miterpáková M. Genetic diversity of Echinococcus multilocularis cestodes in Europe as determined by mitochondrial and nuclear sequences. In: Indyuhova FN, editor. Theory and Practice of Parasitic Disease Control. Moscow: All Russian Scientific Research Institute of Fundamental and Applied Parasitology of Animals and Plants; 2019, pp. 754–758.
6. Laurimaa L, Süld K, Moks E, Valdmann H, Umhang G, Knapp J, et al. First report of the zoonotic tapeworm Echinococcus multilocularis in raccoon dogs in Estonia, and comparisons with other countries in Europe. Vet Parasitol. 2015;212(3-4):200–15.
7. Bagrade G, Šnábel V, Romig T, Ozoliņš J, Hüttner M, Miterpáková M, et al. Echinococcus multilocularis is a frequent parasite of red foxes (Vulpes vulpes) in Latvia. Helminthologia 2008; 45(4):157–61.
